# Supplementary material for: Interstitial Lung Disease and Pulmonary Damage in Primary Sjögren’s Syndrome: A Systematic Review and Meta-Analysis
Source: J Clin Med. 2023 Mar 29;12(7):2586. doi: 10.3390/jcm12072586 (PMC10095380; doi:10.3390/jcm12072586)
Supplement: Supplementary file 1 [file jcm-12-02586-s001.zip]

Archive with 1 entries (1 files):
- jcm-2243477-supplementary.pdf
